# Supplementary material for: Direct contact of fermented rice bran beds promotes food-to-hand transmission of lactic acid bacteria
Source: FEMS Microbiol Lett. 2023 Nov 13;370:fnad120. doi: 10.1093/femsle/fnad120 (PMC10697408; doi:10.1093/femsle/fnad120)
Supplement: fnad120_Supplemental_Files [file fnad120_supplemental_files.zip › supplementary_table.xlsx]

## Sheet: sample information
Sample Name	Sample_type	Participant	Day	Read count
N1	Nukadoko	1	Day0	13883
N2	Nukadoko	1	Day3	17249
N3	Nukadoko	1	Day6	16584
N4	Nukadoko	1	Day9	17122
N5	Nukadoko	1	Day12	15262
N6	Nukadoko	1	Day14	16877
S1	Skin	1	Day0	22897
S10	Skin	1	Day21	30333
S11	Skin	1	Day24	35525
S12	Skin	1	Day27	31704
S13	Skin	1	Day29	25710
S2	Skin	1	Day0-after	37137
S3	Skin	1	Day3	29167
S4	Skin	1	Day6	31221
S5	Skin	1	Day9	28998
S6	Skin	1	Day12	38933
S7	Skin	1	Day14	32446
S8	Skin	1	Day15	21706
S9	Skin	1	Day18	27899
N10	Nukadoko	2	Day9	18114
N11	Nukadoko	2	Day12	17282
N12	Nukadoko	2	Day14	14593
N7	Nukadoko	2	Day0	14225
N8	Nukadoko	2	Day3	16707
N9	Nukadoko	2	Day6	16321
S14	Skin	2	Day0	33205
S15	Skin	2	Day0-after	28260
S16	Skin	2	Day3	30783
S17	Skin	2	Day6	25576
S18	Skin	2	Day9	31885
S19	Skin	2	Day12	27060
S20	Skin	2	Day14	34631
S21	Skin	2	Day15	32996
S22	Skin	2	Day18	34480
S23	Skin	2	Day21	24094
S24	Skin	2	Day24	26306
S25	Skin	2	Day27	41614
S26	Skin	2	Day29	39583
N13	Nukadoko	3	Day0	14631
N14	Nukadoko	3	Day3	15553
N15	Nukadoko	3	Day6	13305
N16	Nukadoko	3	Day9	16828
N17	Nukadoko	3	Day12	13053
N18	Nukadoko	3	Day14	14361
S27	Skin	3	Day0	41949
S28	Skin	3	Day0-after	34639
S29	Skin	3	Day3	35288
S30	Skin	3	Day6	35164
S31	Skin	3	Day9	38528
S32	Skin	3	Day12	37046
S33	Skin	3	Day14	36112
S34	Skin	3	Day15	38200
S35	Skin	3	Day18	32039
S36	Skin	3	Day21	32082
S37	Skin	3	Day24	36715
S38	Skin	3	Day27	33904
S39	Skin	3	Day29	34233
